# Supplementary material for: Evaluation of Antibacterial and Antibiofilm Properties of Phenolics with Coumarin, Naphthoquinone and Pyranone Moieties Against Foodborne Microorganisms
Source: Molecules. 2025 Feb 18;30(4):944. doi: 10.3390/molecules30040944 (PMC11857956; doi:10.3390/molecules30040944)
Supplement: Supplementary file 1 [file molecules-30-00944-s001.zip]

Archive with 1 entries (1 files):
- molecules-3423452-supplementary.pdf
